# Supplementary material for: Metabolomics Analysis Identifies Differential Metabolites as Biomarkers for Acute Myocardial Infarction
Source: Biomolecules. 2024 Apr 29;14(5):532. doi: 10.3390/biom14050532 (PMC11117998; doi:10.3390/biom14050532)
Supplement: Supplementary file 1 [file biomolecules-14-00532-s001.zip]

Archive with 1 entries (1 files):
- biomolecules-2893417-supplementary.pdf
